# Supplementary material for: Effect of Temperature Range and Kilning Time on the Occurrence of Polycyclic Aromatic Hydrocarbons in Malt
Source: Foods. 2023 Jan 18;12(3):454. doi: 10.3390/foods12030454 (PMC9913933; doi:10.3390/foods12030454)
Supplement: Supplementary file 1 [file foods-12-00454-s001.zip]

Archive with 1 entries (1 files):
- foods-2042773-supplementary.pdf
